# Supplementary material for: Cannabichromene as a Novel Inhibitor of Th2 Cytokine and JAK/STAT Pathway Activation in Atopic Dermatitis Models
Source: Int J Mol Sci. 2024 Dec 18;25(24):13539. doi: 10.3390/ijms252413539 (PMC11677870; doi:10.3390/ijms252413539)
Supplement: Supplementary file 1 [file ijms-25-13539-s001.zip]

Archive with 1 entries (1 files):
- ijms-3361872-supplementary.pdf
